# Supplementary material for: Peroxidase-mediated mucin cross-linking drives pathologic mucus gel formation in IL-13–stimulated airway epithelial cells
Source: JCI Insight. 2024 Jun 18;9(15):e181024. doi: 10.1172/jci.insight.181024 (PMC11383604; doi:10.1172/jci.insight.181024)
Supplement: Supporting data values [file jciinsight-9-181024-s154.xlsx]

## Sheet: Figure 3A.
Donor 1							Donor 2							Donor 3							Donor 4							Donor 5
Control mucus gel		IL-13 mucus gel		IL-13 mucus gel + DTT			Control mucus gel		IL-13 mucus gel		IL-13 mucus gel + DTT			Control mucus gel		IL-13 mucus gel		IL-13 mucus gel + DTT			Control mucus gel		IL-13 mucus gel		IL-13 mucus gel + DTT			Control mucus gel		IL-13 mucus gel		IL-13 mucus gel + DTT
Time (sec)	Compliance (1/Pa)	Time (sec)	Compliance (1/Pa)	Time (sec)	Compliance (1/Pa)		Time (sec)	Compliance (1/Pa)	Time (sec)	Compliance (1/Pa)	Time (sec)	Compliance (1/Pa)		Time (sec)	Compliance (1/Pa)	Time (sec)	Compliance (1/Pa)	Time (sec)	Compliance (1/Pa)		Time (sec)	Compliance (1/Pa)	Time (sec)	Compliance (1/Pa)	Time (sec)	Compliance (1/Pa)		Time (sec)	Compliance (1/Pa)	Time (sec)		Time (sec)	Compliance (1/Pa)
0.5	0	0.5	0	0.5	0		0.5	0	0.5	0	0.5	0		0.5	0	0.5	0	0.5	0		0.5	0	0.5	0	0.5	0		0.5	0.00540645	0.5	0	0.5	0.00741212
1	-0.00322799	1	0.00553836	1	0.0133981		1	-0.0160543	1	-0.00503035	1	-0.0143601		1	-0.000794248	1	0.00256058	1	0.0956611		1	-0.0122745	1	0.0130773	1	0.0469283		1	-0.0352807	1	-0.00140251	1	-0.00667574
1.5	-0.00335083	1.5	0.0324467	1.5	0.011247		1.5	-0.0250667	1.5	0.000899972	1.5	0.0211682		1.5	-0.00465314	1.5	0.00159306	1.5	0.0936785		1.5	-0.0032088	1.5	-0.00892869	1.5	-0.0350422		1.5	0.0892267	1.5	-0.00106474	1.5	-0.00458715
2	-0.00496483	2	0.0405584	2	0.00893208		2	-0.0166412	2	0.00330265	2	0.00674688		2	0.00618546	2	0.000141786	2	0.0915044		2	-0.0186921	2	-0.0175416	2	-0.00856927		2	0.0844346	2	-0.00101332	2	-0.00353094
2.5	-0.00335083	2.5	0.0053425	2.5	0.00925953		2.5	-0.027414	2.5	-0.00262767	2.5	-0.00928462		2.5	-0.00699843	2.5	-0.0024188	2.5	0.0931349		2.5	-0.0032088	2.5	0.0130773	2.5	-0.00856927		2.5	0.10027	2.5	8.56931e-06	2.5	-0.00284238
3	-0.0084385	3	0.0134542	3	0.0133981		3	-0.0211474	3	-0.00195269	3	0.00322026		3	-0.000794248	3	0.00483759	3	0.0931725		3	0.0309665	3	0	3	-0.00225398		3	0.0678412	3	-0.000658409	3	-7.02871e-05
3.5	-0.00508767	3.5	0.0324467	3.5	0.00893208		3.5	-0.0326955	3.5	-0.00247492	3.5	-0.0144214		3.5	0.00385889	3.5	0.000141786	3.5	0.0934973		3.5	-0.0154833	3.5	0.0130773	3.5	-0.00450797		3.5	-0.0154734	3.5	-0.000718394	3.5	0.00396355
4	0.00508767	4	0.0162234	4	0.0205065		4	-0.0401358	4	-0.00503035	4	-0.0152264		4	-0.00156977	4	0	4	0.0865478		4	-0.0251097	4	-0.0178661	4	-0.00421019		4	0.0791317	4	-0.000354912	4	-0.00471749
4.5	-0.0101753	4.5	0.0433276	4.5	0.0540836		4.5	-0.0313334	4.5	0.00397763	4.5	-0.0160928		4.5	-0.00465314	4.5	-0.00278575	4.5	0.0913232		4.5	-0.0496586	4.5	0.0216902	4.5	0		4.5	0.0386902	4.5	-0.00103903	4.5	-0.00972013
5	-0.0100525	5	0.0352159	5	0.0158767		5	-0.0439637	5	-0.0017277	5	-0.0168978		5	0.000756798	5	0.0011093	5	0.0977667		5	-0.0032088	5	-0.0175416	5	-0.000148887		5	0.0950901	5	-0.00064127	5	-0.00580258
5.5	-0.0135262	5.5	0.0324467	5.5	0.0180279		5.5	-0.0332823	5.5	0.00352764	5.5	-0.0111398		5.5	-0.00544739	5.5	-0.00603028	5.5	0.0938015		5.5	-0.0528674	5.5	0.0130773	5.5	-0.0040613		5.5	-0.0485254	5.5	-0.00605065	5.5	-0.00210813
6	-0.0084385	6	0.0189925	6	0.0676455		6	-0.0556033	6	0.016216	6	-0.00847955		6	-0.000794248	6	-0.00967518	6	0.0937639		6	-0.0032088	6	0.0130773	6	-0.0061664		6	0.125529	6	-0.00145393	6	-0.00425417
6.5	-0.0135262	6.5	0.0379851	6.5	0.0223302		6.5	-0.0401358	6.5	-0.0048776	6.5	-0.0110786		6.5	0.00696098	6.5	-0.0101589	6.5	0.0929913		6.5	-0.00641761	6.5	-0.00399072	6.5	-0.0123328		6.5	0.113466	6.5	-0.000372051	6.5	-0.00626666
7	-0.0162457	7	0.0324467	7	0.0224939		7	-0.0579506	7	-0.00683029	7	-0.0220959		7	-0.00854948	7	0.00543815	7	0.0905234		7	0	7	-0.0309434	7	-0.000297774		7	0.129949	7	0.000701255	7	-0.0055451
7.5	-0.015263	7.5	0.0162234	7.5	0.0137256		7.5	-0.0561901	7.5	-0.00134996	7.5	0.000805064		7.5	-0.009325	7.5	0.00421205	7.5	0.0933058		7.5	0.00906565	7.5	-0.0317416	7.5	-0.0082715		7.5	0.0653495	7.5	-0.00425895	7.5	-0.00261744
8	-0.0186138	8	0.0352159	8	0.015713		8	-0.0630437	8	-0.00262767	8	-0.0102122		8	-0.00312082	8	-0.00119269	8	0.0939929		8	-0.0186921	8	-0.0178661	8	-0.0040613		8	0.0725454	8	-0.00425895	8	-0.000312022
8.5	-0.0203507	8.5	0.0162234	8.5	0.0181916		8.5	-0.0561901	8.5	0.00532759	8.5	-0.0220346		8.5	-0.000794248	8.5	0.00316114	8.5	0.0929913		8.5	-0.0528674	8.5	-0.0317416	8.5	0.0121839		8.5	-0.0305964	8.5	-0.00144536	8.5	0.00206568
9	-0.0135262	9	0.0460968	9	0.0228214		9	-0.065391	9	0.00105272	9	-0.0102122		9	-0.00854948	9	0	9	0.0915044		9	-0.0806251	9	-0.00478886	9	-0.0309809		9	0.120101	9	2.57079e-05	9	-0.0154397
9.5	-0.00508767	9.5	0.0271042	9.5	0.0203428		9.5	-0.065391	9.5	0.000449986	9.5	-0.0220346		9.5	-0.009325	9.5	-0.0024188	9.5	0.093487		9.5	0.0122745	9.5	0.00828842	9.5	0.0082715		9.5	0.0711567	9.5	-0.000277789	9.5	-0.00885721
10	-0.015263	10	0.0189925	10	0.0317534		10	-0.0710708	10	-0.00157495	10	-0.0160928		10	-0.00467186	10	-0.000708929	10	0.0941638		10	-0.0806251	10	-0.0178661	10	-0.0287269		10	0.0507431	10	-0.000718394	10	-0.00728558
10.5	-0.0169998	10.5	0.0433276	10.5	0.0133981		10.5	-0.0556033	10.5	-0.00127771	10.5	-0.0194968		10.5	-0.000794248	10.5	-0.00657244	10.5	0.0957465		10.5	-0.0219009	10.5	0.00828842	10.5	-0.00225398		10.5	-0.0292221	10.5	0.000354912	10.5	-0.0132301
11	-0.0220875	11	0.0405584	11	0.0114107		11	-0.0734181	11	0.0066053	11	-0.0136163		11	0.00230784	11	-0.0010509	11	0.0984538		11	-0.0032088	11	-0.0309434	11	-0.00240287		11	-0.0305881	11	0.000320635	11	-0.00829992
11.5	-0.0203507	11.5	0.01365	11.5	0.0181916		11.5	-0.0648041	11.5	-0.00195269	11.5	-0.0188143		11.5	-0.00156977	11.5	-0.00155964	11.5	0.0936785		11.5	-0.0496586	11.5	-0.0317416	11.5	-0.0102277		11.5	-0.029563	11.5	2.57079e-05	11.5	-0.00298387
12	-0.0203507	12	0.0324467	12	0.0180279		12	-0.0761638	12	-0.00037774	12	-0.00513675		12	-0.00234529	12	-0.000567143	12	0.0944783		12	-0.0496586	12	0.0392318	12	-0.000148887		12	0.139353	12	0.00283073	12	-0.0179603
12.5	-0.0275437	12.5	0.0271042	12.5	0.035892		12.5	-0.0728313	12.5	-0.00548033	12.5	-0.00847955		12.5	-0.00389634	12.5	-0.00859086	12.5	0.0949739		12.5	-0.0032088	12.5	-0.0175416	12.5	-0.0102277		12.5	-0.0246165	12.5	0.00354055	12.5	0.000882182
13	-0.0254383	13	0.0189925	13	0.0160404		13	-0.0665646	13	-0.0114829	13	-0.0136163		13	1.07368	13	5.84015e-05	13	0.0947928		13	0.0122745	13	-0.0186643	13	0.0102277		13	-0.0145266	13	-0.000363482	13	-0.000508067
13.5	-0.0280351	13.5	0.0189925	13.5	0.117754		13.5	0.840306	13.5	0.00390538	13.5	0.00247646		13.5	1.63862	13.5	-0.00130949	13.5	0.0810956		13.5	-0.0496586	13.5	-0.00446434	13.5	0.0021051		13.5	-0.00333772	13.5	0.000372051	13.5	-0.013053
14	-0.0287892	14	0.0271042	14	0.0226576		14	1.28151	14	-0.00352764	14	-0.0126887		14	1.87571	14	-0.00990035	14	0.0956508		14	-0.0186921	14	0.0216902	14	-0.0123328		14	-0.0199267	14	-0.000346343	14	-0.0177665
14.5	-0.0254383	14.5	0.0271042	14.5	0.0223302		14.5	1.56372	14.5	-0.00555258	14.5	-0.0102122		14.5	2.17356	14.5	-0.00403684	14.5	0.0984435		14.5	-0.0032088	14.5	0.0347675	14.5	-0.0061664		14.5	0.011111	14.5	0.184242	14.5	-0.0177175
15	-0.0203507	15	0.0162234	15	0.0972478		15	1.76695	15	0.00390538	15	-0.0152264		15	2.26089	15	-0.000108367	15	0.120987		15	-0.0154833	15	0.00828842	15	-0.0021051		15	-0.0117943	15	0.201261	15	-0.0163014
15.5	-0.015263	15.5	0.0271042	15.5	0.0833585		15.5	1.99661	15.5	0.00375264	15.5	0.217874		15.5	2.491	15.5	-0.000592126	15.5	0.149687		15.5	-0.0186921	15.5	-0.00446434	15.5	0.557081		15.5	0.000760336	15.5	0.203442	15.5	-0.0106397
16	0.98378	16	0.0324467	16	0.0838496		16	2.08236	16	0.104116	16	0.414705		16	2.55234	16	0.17027	16	0.157122		16	-0.0961083	16	0	16	1.08529		16	0.00545424	16	0.201684	16	-0.00562852
16.5	1.48052	16.5	0.178653	16.5	0.0248088		16.5	2.19455	16.5	0.149228	16.5	0.532554		16.5	2.72912	16.5	0.150389	16.5	0.183258		16.5	-0.127075	16.5	0.152463	16.5	1.33232		16.5	1.25802	16.5	0.198499	16.5	2.84484e-05
17	1.67891	17	0.173115	17	1.6385		17	2.26992	17	0.159625	17	0.582752		17	2.75468	17	0.153515	17	0.18749		17	1.83325	17	0.130773	17	1.64808		17	1.5346	17	0.196023	17	0.201483
17.5	1.81235	17.5	0.200023	17.5	1.87401		17.5	2.34707	17.5	0.165669	17.5	0.627659		17.5	2.87787	17.5	0.168762	17.5	0.187767		17.5	2.30795	17.5	0.148314	17.5	1.91911		17.5	1.62658	17.5	0.196387	17.5	0.348031
18	1.88376	18	0.205953	18	1.95092		18	2.44123	18	0.181584	18	0.680177		18	2.93061	18	0.17386	18	0.187986		18	2.89631	18	0.161392	18	2.00679		18	1.63093	18	0.194967	18	0.408551
18.5	1.97969	18.5	0.200023	18.5	2.01923		18.5	2.53775	18.5	0.178091	18.5	0.694474		18.5	2.96624	18.5	0.170937	18.5	0.189158		18.5	3.02018	18.5	0.178933	18.5	2.09883		18.5	1.67646	18.5	0.200299	18.5	0.479157
19	2.02866	19	0.211491	19	2.12193		19	2.60197	19	0.202712	19	0.718398		19	3.01385	19	0.171284	19	0.263964		19	3.09268	19	0.174469	19	2.31992		19	1.71398	19	0.196767	19	0.502699
19.5	2.07337	19.5	0.210904	19.5	2.30221		19.5	2.65013	19.5	0.190179	19.5	0.777145		19.5	3.04798	19.5	0.170453	19.5	0.257025		19.5	3.24789	19.5	0.157243	19.5	2.46792		19.5	1.94773	19.5	0.200671	19.5	0.548637
20	2.10988	20	0.219407	20	2.41541		20	2.69752	20	0.209394	20	0.808642		20	3.22169	20	0.171904	20	0.266757		20	3.29471	20	0.196475	20	2.55274		20	1.9658	20	0.185966	20	0.587501
20.5	2.14394	20.5	0.224554	20.5	2.5163		20.5	2.76722	20.5	0.213221	20.5	0.842325		20.5	3.20696	20.5	0.174801	20.5	0.259008		20.5	3.3661	20.5	0.157243	20.5	2.65103		20.5	2.00224	20.5	0.203831	20.5	0.621004
21	2.17348	21	0.219211	21	2.5852		21	2.84514	21	0.207481	21	0.857608		21	3.2372	21	0.176559	21	0.295686		21	3.40235	21	0.169689	21	2.68186		21	1.95142	21	0.203528	21	0.649855
21.5	2.20606	21.5	0.219603	21.5	2.63862		21.5	2.91445	21.5	0.219153	21.5	0.882421		21.5	3.24156	21.5	0.1745	21.5	0.303435		21.5	3.44351	21.5	0.174153	21.5	2.76819		21.5	2.01931	21.5	0.208116	21.5	0.674306
22	2.23354	22	0.219211	22	2.69912		22	2.97318	22	0.216076	22	0.910169		22	3.27753	22	0.172565	22	0.307753		22	3.53113	22	0.161076	22	2.85808		22	2.06069	22	0.188985	22	0.693812
22.5	2.25948	22.5	0.227519	22.5	2.70251		22.5	3.09105	22.5	0.224671	22.5	0.891656		22.5	3.31631	22.5	0.156251	22.5	0.307401		22.5	3.5315	22.5	0.187546	22.5	2.93184		22.5	2.06401	22.5	0.191426	22.5	0.73178
23	2.28034	23	0.227127	23	2.74165		23	3.158	23	0.224671	23	0.939546		23	2.2064	23	0.156965	23	0.32817		23	3.58286	23	0.17032	23	2.96774		23	2.07599	23	0.206021	23	0.743425
23.5	2.30069	23.5	0.227519	23.5	2.82008		23.5	2.23723	23.5	0.222151	23.5	0.952005		23.5	1.65606	23.5	0.175154	23.5	0.345337		23.5	3.62931	23.5	0.22263	23.5	3.0046		23.5	2.10531	23.5	0.199632	23.5	0.761812
24	2.32463	24	0.238204	24	2.89719		24	1.76421	24	0.233904	24	1.00428		24	1.3158	24	0.175508	24	0.352324		24	3.66028	24	0.178933	24	3.05326		24	2.13497	24	0.203173	24	0.785472
24.5	2.33682	24.5	0.23247	24.5	2.91692		24.5	1.53945	24.5	0.235817	24.5	0.997226		24.5	1.29747	24.5	0.17375	24.5	0.352143		24.5	3.72221	24.5	0.183398	24.5	3.10952		24.5	2.12715	24.5	0.0490172	24.5	0.798308
25	2.35566	25	0.235631	25	2.95736		25	1.42159	25	0.23274	25	1.01544		25	1.2749	25	0.158093	25	0.315683		25	3.76904	25	0.165856	25	3.11879		25	2.14772	25	0.00323706	25	0.814675
25.5	2.37243	25.5	0.219015	25.5	3.12878		25.5	1.30451	25.5	0.233378	25.5	0.814182		25.5	1.2123	25.5	0.156818	25.5	0.304331		25.5	3.76904	25.5	0.174469	25.5	2.62057		25.5	2.17621	25.5	0.00712396	25.5	0.826872
26	1.85947	26	0.237812	26	3.2218		26	1.23197	26	0.159514	26	0.682869		26	1.18727	26	0.0472916	26	0.297019		26	3.84117	26	0.165856	26	2.32609		26	2.17019	26	0.0122544	26	0.841155
26.5	1.58301	26.5	0.129787	26.5	3.29794		26.5	1.14505	26.5	0.139246	26.5	0.623356		26.5	1.06022	26.5	0.0785442	26.5	0.296401		26.5	3.83625	26.5	0.00414859	26.5	2.1068		26.5	1.42506	26.5	0.0204957	26.5	0.854258
27	1.42684	27	0.137899	27	2.1254		27	1.07975	27	0.11016	27	0.583991		27	0.982665	27	0.057117	27	0.297754		27	2.5402	27	-0.00446434	27	1.97596		27	0.748464	27	0.0102668	27	0.69045
27.5	1.34749	27.5	0.110794	27.5	2.00517		27.5	1.0169	27.5	0.0919169	27.5	0.570435		27.5	0.923726	27.5	0.0272323	27.5	0.292979		27.5	1.8797	27.5	-0.0264703	27.5	1.94031		27.5	0.795281	27.5	0.00833437	27.5	0.539488
28	1.28569	28	0.124444	28	1.92876		28	0.976477	28	0.0875635	28	0.531997		28	0.960058	28	0.00432885	28	0.291806		28	1.55456	28	-0.00892869	28	1.83308		28	0.688688	28	0.00618776	28	0.466548
28.5	1.20218	28.5	0.0971443	28.5	1.89767		28.5	0.933305	28.5	0.0738658	28.5	0.478334		28.5	0.882906	28.5	0.00497938	28.5	0.290319		28.5	1.41558	28.5	-0.0306189	28.5	1.68997		28.5	0.67627	28.5	0.00794518	28.5	0.42221
29	1.16036	29	0.0892285	29	1.87534		29	0.897869	29	0.0770549	29	0.481243		29	0.875151	29	0.00549655	29	0.293475		29	1.30682	29	-0.0392318	29	1.67636		29	0.667011	29	0.0111137	29	0.387687
29.5	1.06878	29.5	0.0979278	29.5	1.76883		29.5	0.868797	29.5	0.0639558	29.5	0.438658		29.5	0.849067	29.5	-0.000200187	29.5	0.291492		29.5	1.18296	29.5	-0.0130773	29.5	1.5962		29.5	0.534182	29.5	0.0100404	29.5	0.35974
30	1.06729	30	0.0866552	30	1.73443		30	0.841679	30	0.0646328	30	0.405482		30	0.851543	30	0.00182667	30	0.287841		30	0.868007	30	-0.0392318	30	1.46798		30	0.404034	30	0.0102925	30	0.362451
30.5	1.05054	30.5	0.102879	30.5	1.71409		30.5	0.809861	30.5	0.0505202	30.5	0.398239		30.5	0.855913	30.5	-0.00252716	30.5	0.291492		30.5	0.806074	30.5	-0.0261546	30.5	1.42481		30.5	0.304005	30.5	0.012854	30.5	0.351666
31	1.03925	31	0.110794	31	1.70631		31	0.790479	31	0.0472176	31	0.389327		31	0.851393	31	-0.0137454	31	0.289509		31	0.754339	31	-0.0261546	31	1.38398		31	0.314033	31	0.0071668	31	0.314815
31.5	1.0292	31.5	0.116333	31.5	1.64528		31.5	0.803206	31.5	0.0584775	31.5	0.384438		31.5	0.852244	31.5	-0.00301092	31.5	0.290501		31.5	0.728658	31.5	-0.0130773	31.5	1.32615		31.5	0.306776	31.5	0.0117807	31.5	0.291688
32	1.00339	32	0.100501	32	1.57748		32	0.764734	32	0.0441399	32	0.378805		32	0.855137	32	-0.00517956	32	0.294962		32	0.697691	32	-0.0175416	32	1.22877		32	0.289413	32	0.0128283	32	0.299615
32.5	0.987141	32.5	0.0755785	32.5	1.53729		32.5	0.747016	32.5	0.0379846	32.5	0.370665		32.5	0.855346	32.5	-0.00503778	32.5	0.289509		32.5	0.687494	32.5	-0.0130773	32.5	1.19418		32.5	0.298825	32.5	0.00749601	32.5	0.262855
33	0.972622	33	0.094571	33	1.55035		33	0.745353	33	0.0377596	33	0.292429		33	0.85196	33	-0.000683946	33	0.290138		33	0.661439	33	-0.0130773	33	1.20651		33	0.31748	33	0.0035834	33	0.267472
33.5	0.960826	33.5	0.0836901	33.5	1.49759		33.5	0.737616	33.5	0.0533729	33.5	0.310193		33.5	0.849634	33.5	-0.00150968	33.5	0.286354		33.5	0.775108	33.5	-0.0130773	33.5	1.18395		33.5	0.216492	33.5	0.00644841	33.5	0.247703
34	0.950278	34	0.0811168	34	1.47576		34	0.726262	34	0.0408373	34	0.308181		34	0.843713	34	-0.00552154	34	0.290996		34	0.76491	34	-0.0261546	34	1.13462		34	0.226754	34	0.00324563	34	0.247558
34.5	0.940475	34.5	0.0999135	34.5	1.45542		34.5	0.685835	34.5	0.0306238	34.5	0.255941		34.5	0.842729	34.5	-0.00725639	34.5	0.290501		34.5	0.806074	34.5	-0.0130773	34.5	1.12228		34.5	0.242409	34.5	0.0117378	34.5	0.23981
35	0.925212	35	0.0811168	35	1.44864		35	0.730962	35	0.0454899	35	0.230905		35	0.840044	35	-0.00648905	35	0.291988		35	0.759624	35	-0.0175416	35	1.11612		35	0.298034	35	0.0060935	35	0.219881
35.5	0.917951	35.5	0.0811168	35.5	1.45492		35.5	0.724598	35.5	0.0408373	35.5	0.224436		35.5	0.835883	35.5	-0.00407026	35.5	0.290996		35.5	0.744515	35.5	-0.00446434	35.5	1.10785		35.5	0.199567	35.5	0.0117721	35.5	0.22713
36	0.910826	36	0.0813127	36	1.44864		36	0.647654	36	0.034457	36	0.234061		36	0.835958	36	-0.00503778	36	0.290901		36	0.749427	36	-0.0175416	36	1.10574		36	0.218592	36	0.00751314	36	0.224872
36.5	0.902688	36.5	0.0757743	36.5	1.41564		36.5	0.629645	36.5	0.0191409	36.5	0.230471		36.5	0.831021	36.5	-0.000683946	36.5	0.278109		36.5	0.702977	36.5	-0.0392318	36.5	1.09551		36.5	0.208636	36.5	0.0060935	36.5	0.228572
37	0.876195	37	0.0947669	37	1.41332		37	0.611238	37	0.0276989	37	0.226882		37	0.826368	37	-0.00276077	37	0.27464		37	0.672011	37	-0.0130773	37	1.09145		37	0.250335	37	0.00893279	37	0.206649
37.5	0.881283	37.5	0.0919977	37.5	1.40373		37.5	0.636299	37.5	0.0283016	37.5	0.229945		37.5	0.793513	37.5	-0.00165146	37.5	0.283066		37.5	0.723372	37.5	-0.00446434	37.5	1.07912		37.5	0.379262	37.5	0.0110623	37.5	0.191483
38	0.871977	38	0.0918018	38	1.3939		38	0.584809	38	0.0318293	38	0.225396		38	0.822982	38	-0.00213522	38	0.292617		38	0.599506	38	-0.0386179	38	1.07702		38	0.194678	38	0.0117721	38	0.196871
38.5	0.86602	38.5	0.083886	38.5	1.36958		38.5	0.569342	38.5	0.0108079	38.5	0.224344		38.5	0.769963	38.5	-0.00407026	38.5	0.288022		38.5	0.599506	38.5	-0.0175416	38.5	1.08108		38.5	0.214554	38.5	0.00315136	38.5	0.199037
39	0.849402	39	0.0836901	39	1.38571		39	0.561315	39	0.0252962	39	0.219886		39	0.763342	39	-0.00939161	39	0.290501		39	0.702603	39	0	39	1.06649		39	0.206471	39	0.00850933	39	0.201864
39.5	0.839599	39.5	0.0785435	39.5	1.39108		39.5	0.552701	39.5	0.016216	39.5	0.222424		39.5	0.789351	39.5	-0.00407026	39.5	0.278109		39.5	0.682208	39.5	-0.039416	39.5	1.05641		39.5	0.190649	39.5	0.0110451	39.5	0.182497
40	0.840581	40	0.0783476	40	1.37661		40	0.552114	40	0.0127606	40	0.224436		40	0.778002	40	-0.00759836	40	0.289509		40	0.687494	40	-0.0386179	40	1.05445		40	0.20218	40	0.00206092	40	0.187154
40.5	0.830406	40.5	0.083886	40.5	1.38198		40.5	0.53606	40.5	0.00675805	40.5	0.217349		40.5	0.766086	40.5	-0.000683946	40.5	0.289509		40.5	0.584023	40.5	0	40.5	1.02979		40.5	0.305788	40.5	0.00245868	40.5	0.179175
41	0.825318	41	0.083886	41	1.36024		41	0.525287	41	0.0141106	41	0.216639		41	0.764818	41	-0.00759836	41	0.281083		41	0.666725	41	-0.0130773	41	1.02573		41	0.17878	41	0.00283073	41	0.187426
41.5	0.819176	41.5	0.0674668	41.5	1.31558		41.5	0.519418	41.5	-0.00893573	41.5	0.215245		41.5	0.7749	41.5	-0.00648905	41.5	0.289195		41.5	0.635758	41.5	0	41.5	1.01746		41.5	0.295419	41.5	0.00563575	41.5	0.158784
42	0.809001	42	0.059551	42	1.37801		42	0.516673	42	0.00743302	42	0.220228		42	0.762208	42	-0.00421205	42	0.289691		42	0.645956	42	-0.0130773	42	1.02362		42	0.305293	42	0.00992898	42	0.155458
42.5	0.814089	42.5	0.0704318	42.5	1.30458		42.5	0.502777	42.5	0.0197436	42.5	0.219794		42.5	0.770455	42.5	-0.00808212	42.5	0.26243		42.5	0.645956	42.5	-0.0130773	42.5	1.01535		42.5	0.314011	42.5	0.0110023	42.5	0.152253
43	0.810055	43	0.0785435	43	1.3523		43	0.48907	43	0.00570533	43	0.210261		43	1.85253	43	-0.00276077	43	0.284734		43	0.614989	43	0	43	1.01129		43	0.302613	43	0.00606779	43	0.156391
43.5	0.803913	43.5	0.083886	43.5	1.28937		43.5	1.40358	43.5	0.00788301	43.5	0.214285		43.5	2.49488	43.5	-0.00919142	43.5	0.267386		43.5	0.620275	43.5	0	43.5	1.00106		43.5	0.238756	43.5	0.00313423	43.5	0.141139
44	0.802859	44	0.0811168	44	1.34221		44	1.95686	44	0.016666	44	0.216547		44	2.77643	44	-0.0119522	44	0.285725		44	0.682208	44	-0.0130773	44	0.998957		44	0.246412	44	0.00176599	44	0.116579
44.5	0.799269	44.5	0.105648	44.5	1.3504		44.5	2.16244	44.5	0.00262767	44.5	0.22032		44.5	2.88404	44.5	-0.00276077	44.5	0.288156		44.5	0.625561	44.5	0	44.5	0.992791		44.5	0.236598	44.5	0.198396	44.5	0.121555
45	0.793438	45	0.0919977	45	1.29921		45	2.34452	45	0.018016	45	0.220846		45	3.04345	45	-0.00506276	45	0.337769		45	0.641044	45	-0.0130773	45	0.986624		45	0.265008	45	0.206653	45	0.138651
45.5	0.793738	45.5	0.0676626	45.5	1.28027		45.5	2.49742	45.5	0.00435537	45.5	0.578233		45.5	3.2027	45.5	-0.00677263	45.5	0.346824		45.5	0.64633	45.5	-0.0516952	45.5	1.72825		45.5	0.251564	45.5	0.220867	45.5	0.13342
46	1.91303	46	0.0921935	46	1.28937		46	2.63917	46	0.124607	46	0.684788		46	3.23527	46	0.0853168	46	0.392738		46	0.625561	46	-0.0524933	46	2.26397		46	0.249994	46	0.199598	46	0.114563
46.5	2.18777	46.5	0.20338	46.5	1.33684		46.5	2.74098	46.5	0.15835	46.5	0.7603		46.5	3.3603	46.5	0.121103	46.5	0.392388		46.5	0.620275	46.5	0.0870766	46.5	2.60282		46.5	1.13417	46.5	0.202437	46.5	0.110956
47	2.28897	47	0.186569	47	2.67215		47	2.82341	47	0.162065	47	0.835727		47	3.52036	47	0.169646	47	0.414739		47	2.27736	47	0.14385	47	2.71923		47	1.51098	47	0.206705	47	0.326207
47.5	2.34498	47.5	0.219015	47.5	2.88199		47.5	2.91699	47.5	0.173212	47.5	0.900755		47.5	3.4971	47.5	0.169162	47.5	0.415163		47.5	2.96882	47.5	0.161392	47.5	2.94664		47.5	1.67861	47.5	0.209484	47.5	0.463654
48	2.37803	48	0.227127	48	3.17906		48	2.97103	48	0.189875	48	0.933517		48	3.50485	48	0.17066	48	0.432681		48	3.18521	48	0.161392	48	2.99771		48	1.76622	48	0.210878	48	0.55696
48.5	2.42331	48.5	0.227323	48.5	3.31748		48.5	3.12902	48.5	0.185219	48.5	0.967424		48.5	3.50485	48.5	0.170884	48.5	0.424546		48.5	3.37138	48.5	0.213385	48.5	3.07364		48.5	1.84475	48.5	0.205969	48.5	0.59189
49	2.45247	49	0.230092	49	3.39668		49	3.1766	49	0.210032	49	0.996174		49	3.69098	49	0.175294	49	0.42376		49	3.46428	49	0.174469	49	3.12799		49	1.91824	49	0.206965	49	0.604501
49.5	2.48554	49.5	0.235435	49.5	3.46118		49.5	3.2326	49.5	0.206843	49.5	1.0439		49.5	3.85488	49.5	0.174287	49.5	0.487554		49.5	3.53113	49.5	0.187231	49.5	3.22063		49.5	1.90867	49.5	0.238275	49.5	0.676124
50	2.50807	50	0.229896	50	3.50797		50	3.33969	50	0.211419	50	1.04801		50	3.91522	50	0.180169	50	0.486272		50	3.58286	50	0.192011	50	3.29448		50	1.93471	50	0.236154	50	0.715254
50.5	2.55428	50.5	0.232861	50.5	3.58071		50.5	3.37474	50.5	0.221593	50.5	1.05051		50.5	3.94567	50.5	0.171071	50.5	0.491083		50.5	3.64971	50.5	0.218165	50.5	3.3175		50.5	1.97407	50.5	0.205978	50.5	0.717373
51	2.57311	51	0.2297	51	3.73055		51	3.35339	51	0.219488	51	1.06346		51	3.93962	51	0.175815	51	0.492655		51	3.71201	51	0.187546	51	3.33509		51	1.97116	51	0.204922	51	0.739916
51.5	2.59618	51.5	0.238204	51.5	3.76049		51.5	3.39862	51.5	0.220955	51.5	1.07789		51.5	4.00885	51.5	0.177266	51.5	0.500355		51.5	3.80983	51.5	0.192011	51.5	3.43255		51.5	1.98284	51.5	0.206003	51.5	0.767058
52	2.63751	52	0.238204	52	3.87905		52	3.41017	52	0.229024	52	1.08876		52	4.04819	52	0.179201	52	0.500441		52	3.85665	52	0.178933	52	3.5017		52	1.98734	52	0.243962	52	0.780335
52.5	2.6302	52.5	0.251658	52.5	3.89804		52.5	3.37532	52.5	0.233378	52.5	1.10406		52.5	4.05651	52.5	0.154529	52.5	0.499569		52.5	3.87176	52.5	0.187231	52.5	3.54543		52.5	2.00194	52.5	0.20957	52.5	0.807625
53	2.65397	53	0.240777	53	3.92739		53	3.39685	53	0.234542	53	1.12714		53	2.78441	53	0.178234	53	0.496475		53	3.88762	53	0.186283	53	3.57869		53	2.06665	53	0.209907	53	0.823945
53.5	2.67124	53.5	0.246316	53.5	3.93963		53.5	2.63878	53.5	0.239756	53.5	1.14575		53.5	2.14952	53.5	0.176782	53.5	0.489827		53.5	3.92878	53.5	0.168742	53.5	3.59846		53.5	2.05869	53.5	0.205276	53.5	0.841818
54	2.68468	54	0.240777	54	4.00329		54	2.14951	54	0.238895	54	1.15688		54	1.88529	54	0.179555	54	0.501722		54	3.98543	54	0.178933	54	3.63111		54	2.0597	54	0.212011	54	0.870853
54.5	2.69907	54.5	0.251462	54.5	4.0662		54.5	1.93807	54.5	0.241335	54.5	1.16519		54.5	1.84017	54.5	0.162146	54.5	0.555749		54.5	3.94992	54.5	0.178933	54.5	3.7047		54.5	2.13277	54.5	0.053319	54.5	0.889184
55	2.71382	55	0.257001	55	4.10696		55	1.7556	55	0.249404	55	1.17816		55	1.75843	55	0.207082	55	0.497091		55	3.96994	55	0.170005	55	3.72636		55	2.07903	55	0.0168009	55	0.896144
55.5	2.72349	55.5	0.251462	55.5	4.12876		55.5	1.62462	55.5	0.252178	55.5	1.03729		55.5	1.71655	55.5	0.174057	55.5	0.482247		55.5	3.98014	55.5	0.169057	55.5	3.21053		55.5	2.13125	55.5	0.0135552	55.5	0.931286
56	2.20707	56	0.246316	56	4.1594		56	1.51537	56	0.164505	56	0.930676		56	1.69018	56	0.0435967	56	0.43898		56	4.00128	56	0.174469	56	3.00608		56	2.11681	56	0.0151451	56	0.918608
56.5	1.90913	56.5	0.140668	56.5	4.26311		56.5	1.4579	56.5	0.149005	56.5	0.859793		56.5	1.65839	56.5	-0.0080487	56.5	0.426443		56.5	4.01677	56.5	0	56.5	2.94219		56.5	1.21025	56.5	0.0124819	56.5	0.908803
57	1.76475	57	0.113564	57	3.34053		57	1.39584	57	0.126935	57	0.838179		57	1.51957	57	-0.0109513	57	0.432391		57	2.72109	57	0	57	2.78864		57	1.07852	57	0.00576429	57	0.734533
57.5	1.68801	57.5	0.127018	57.5	3.18442		57.5	1.34905	57.5	0.112711	57.5	0.768279		57.5	1.41431	57.5	0.0198675	57.5	0.413906		57.5	2.37517	57.5	-0.0175416	57.5	2.6884		57.5	0.865074	57.5	0.012187	57.5	0.603671
58	1.60341	58	0.132556	58	2.93207		58	1.2818	58	0.0925547	58	0.731706		58	1.45301	58	0.00273579	58	0.433878		58	2.06059	58	-0.0130773	58	2.65103		58	0.819596	58	0.00531512	58	0.573396
58.5	1.55912	58.5	0.127801	58.5	2.86436		58.5	1.23031	58.5	0.0936074	58.5	0.692401		58.5	1.41183	58.5	0.00501279	58.5	0.445132		58.5	1.78152	58.5	-0.0130773	58.5	2.58974		58.5	0.593887	58.5	0.00993755	58.5	0.488308
59	1.51333	59	0.121479	59	2.8003		59	1.22532	59	0.0936074	59	0.687635		59	1.38109	59	-0.000792314	59	0.444492		59	1.60138	59	-0.0130773	59	2.48566		59	0.619105	59	0.00315136	59	0.466653
59.5	1.48312	59.5	0.100109	59.5	2.69998		59.5	1.14534	59.5	0.0825724	59.5	0.685097		59.5	1.36925	59.5	0.0245633	59.5	0.44315		59.5	1.55002	59.5	-0.022006	59.5	2.38339		59.5	0.607581	59.5	0.0049602	59.5	0.430441
60	1.46786	60	0.118906	60	2.67666		60	1.13897	60	0.0757793	60	0.675411		60	1.36615	60	-0.0149965	60	0.445833		60	1.44089	60	-0.0306189	60	2.33887		60	0.605198	60	0.00173172	60	0.419801
60.5	1.44273	60.5	0.110794	60.5	2.66706		60.5	1.11157	60.5	0.0733395	60.5	0.662877		60.5	1.36798	60.5	-0.0101589	60.5	0.444842		60.5	1.38461	60.5	-0.0127615	60.5	2.30052		60.5	0.519258	60.5	0.0013768	60.5	0.412652

## Sheet: Figure 3B.
	Control mucus gel	IL-13 mucus gel	IL-13 mucus + DTT
	Steady-state compliance (1/Pa)	Steady-state compliance (1/Pa)	Steady-state compliance (1/Pa)
Donor 1	4.505	0.10695	1.97778
Donor 2	2.12167	0.136017	0.461286
Donor 3	1.93733	0.0708333	0.113543
Donor 4	3.979	0.801521	2.29199
Donor 5	7.1925	0.465174	0.699184

## Sheet: Figure 3C.
	Control mucus gel	IL-13 mucus gel	IL-13 mucus + DTT
	Zero-shear viscosity (Pa•s)	Zero-shear viscosity (Pa•s)	Zero-shear viscosity (Pa•s)
Donor 1	10.6638	632.167	9.94111
Donor 2	9.04	246.333	60.8857
Donor 3	29.95	2061.54	508.789
Donor 4	31.5714	346.363	13.2892
Donor 5	10.1825	306.061	390.613

## Sheet: Figure 4A.
LPO log2 normalized gene expression
Control	IL-13
1.37763	1.79573
3.97552	3.80936
0.8365	1.74875
0.873777	1.85333
0.598929	0.188989
0.983689	2.76688
0.265183	0.103101
0.570658	4.54635
0.569344	0
0.901592	3.02542
1.03849	1.43415
0.591032	0.075082

## Sheet: Figure 4B.
TPO log2 normalized gene expression
Control	IL-13
1.11479	6.03777
2.56707	6.15176
2.04832	6.70078
1.80857	4.16263
1.51393	5.89475
1.56321	4.07328
2.69591	4.19895
0	3.69838
3.90506	6.34698
0.449737	3.7775
1.55165	4.99978
0.973974	3.66962

## Sheet: Figure 4D.
Donor 1											Donor 2											Donor 3
Time (minutes)	Control			IL-13			Blank (cells alone)				Time (minutes)	Control			IL-13			Blank (cells alone)				Time (minutes)	Control			IL-13			Blank (cells alone)
0	1434	1348	1391	1463	1303	1383	10	5	6		0	1892	1756	1797	1801	1751	2077	8	9	9		0	3124	3433	2998	4588	3972	2687	6	5	6
1	1609	1558	1583.5	1695	1534	1614.5	10	2	7		1	2245	2072	2069	2232	2267	2582	6	13	13		1	3477	4131	3640	5400	5085	3240	12	9	12
2	1690	1799	1744.5	1907	1716	1811.5	13	8	5		2	2413	2262	2312	2573	2731	3050	6	9	9		2	3729	4584	4271	6244	5931	3681	13	9	13
3	1839	1830	1834.5	2165	1919	2042	7	7	8		3	2633	2487	2476	2912	3091	3485	3	6	6		3	4090	5096	4646	7085	7013	4518	6	5	6
4	2045	1905	1975	2353	2098	2225.5	10	7	6		4	2851	2562	2671	3213	3426	3860	10	10	10		4	4555	5611	5224	8633	8862	5224	5	5	5
5	2137	2044	2090.5	2575	2245	2410	2	5	7		5	3008	2724	2874	3508	3681	4322	11	13	13		5	5079	6511	5779	10156	10140	6246	5	5	5
6	2259	2155	2207	2809	2473	2641	6	8	3		6	3248	2876	3008	3917	3964	4554	6	9	9		6	5689	7327	6584	11940	11938	7273	10	8	10
7	2395	2221	2308	2990	2556	2773	9	3	9		7	3466	3067	3107	4218	4312	4730	6	11	11		7	6438	8205	7349	13359	13987	8225	9	7	9
8	2555	2444	2499.5	3236	2759	2997.5	11	7	7		8	3599	3212	3310	4637	4730	5158	5	7	7		8	7028	9448	8201	15173	15603	9399	3	5	3
9	2586	2432	2509	3446	2891	3168.5	8	5	4		9	3752	3352	3547	4717	5096	5499	8	13	13		9	7785	9726	9380	16304	17009	10753	8	3	8
10	2659	2548	2603.5	3829	3060	3444.5	7	7	4		10	3931	3663	3819	5079	5395	5880	9	12	12		10	8614	10714	10426	17814	18662	11920	10	5	10
11	2844	2666	2755	4159	3296	3727.5	6	8	9		11	4182	3936	4083	5489	5843	6245	7	16	16		11	9218	11395	11378	19206	20231	13082	8	7	8
12	2902	2718	2810	4478	3566	4022	10	7	3		12	4457	4051	4316	5752	6360	6833	13	12	12		12	9942	12689	12778	20624	21083	14386	7	6	7
13	3072	2764	2918	4870	3800	4335	9	6	10		13	4723	4239	4419	6180	6796	7432	7	14	14		13	10802	13868	13555	21713	22087	15185	7	8	7
14	3196	2917	3056.5	5177	4069	4623	8	10	3		14	4996	4461	4761	6510	7497	7943	8	16	16		14	11377	15007	14785	22824	23461	16239	5	7	5
15	3417	3028	3222.5	5304	4280	4792	3	7	4		15	5200	4612	4978	7013	7873	8510	6	15	15		15	12721	16117	16060	23941	24584	17604	5	6	5
16	3507	3132	3319.5	5650	4562	5106	6	11	2		16	5401	4947	5197	7464	8265	8917	5	17	17		16	13496	17294	16730	24970	25811	18475	13	7	13
17	3629	3263	3446	5906	4808	5357	10	5	8		17	5670	5102	5479	7841	8772	9333	4	19	19		17	14530	18151	17929	26132	27186	19485	6	8	6
18	3760	3403	3581.5	6138	5079	5608.5	9	9	9		18	5983	5472	5637	8138	9338	9902	10	16	16		18	15188	19338	18726	26967	27736	20340	9	6	9
19	3865	3452	3658.5	6327	5345	5836	4	9	3		19	6347	5659	5857	8738	9884	10286	14	21	21		19	16169	20332	19800	28095	29114	21316	7	6	7
20	4065	3601	3833	6512	5581	6046.5	5	8	8		20	6597	5998	6247	8932	10399	10722	10	21	21		20	16652	20696	20821	29118	30149	22441	7	6	7
21	4160	3810	3985	6788	5629	6208.5	7	7	6		21	6776	6064	6396	9428	10669	11035	6	18	18		21	17600	22609	21043	30266	31327	22904	6	8	6
22	4332	3938	4135	7149	5813	6481	11	7	4		22	7084	6438	6741	9902	11457	11645	16	21	21		22	17937	22735	22611	31436	32511	23780	8	5	8
23	4436	4084	4260	7128	6009	6568.5	12	9	4		23	7386	6630	7024	10411	11764	11984	10	13	13		23	18763	23741	23135	32347	33402	24528	6	4	6
24	4575	4150	4362.5	7460	6168	6814	12	10	8		24	7497	6797	7227	10565	12027	12422	3	15	15		24	19349	25014	23626	33137	34520	25190	5	5	5
25	4759	4241	4500	7859	6408	7133.5	6	6	13		25	7814	7121	7539	11155	12640	13150	9	8	8		25	20305	25597	24914	34478	35677	25978	12	7	12
26	4865	4323	4594	7926	6617	7271.5	9	10	4		26	8232	7380	7775	11451	13138	13604	5	19	19		26	21035	26672	25336	35205	36927	26600	7	5	7
27	5042	4465	4753.5	8225	6856	7540.5	11	11	6		27	8508	7694	8075	12001	13507	13947	10	15	15		27	21625	27213	26379	36673	37903	27609	6	9	6
28	5135	4704	4919.5	8054	6944	7499	5	9	6		28	8867	7878	8404	12283	14027	14329	7	18	18		28	22206	27430	28002	37519	38846	28399	7	11	7
29	5318	4818	5068	8147	7124	7635.5	7	10	8		29	9116	8089	8678	12802	14518	14767	5	16	16		29	22891	28404	28014	38648	39967	29080	7	9	7
30	5492	4911	5201.5	8454	7363	7908.5	4	6	8		30	9505	8322	8962	13015	14882	15085	7	15	15		30	23438	30346	28788	39606	41128	29978	2	7	2
31	5616	4896	5256	8760	7485	8122.5	8	10	9		31	9814	8573	9181	13630	15357	15587	11	11	11		31	24153	30792	29213	40596	41695	30827	6	7	6
32	5821	5196	5508.5	8838	7696	8267	10	13	8		32	9995	9050	9591	14013	15967	16072	7	17	17		32	24347	31625	29774	41466	43032	31168	8	13	8
33	5959	5284	5621.5	9018	7881	8449.5	6	10	9		33	10389	9192	9839	14294	16205	16413	8	15	15		33	25297	32334	30178	42734	44215	32033	7	9	7
34	6048	5377	5712.5	9206	8015	8610.5	9	8	12		34	10628	9448	10122	14721	16963	16728	3	17	17		34	25341	33426	30163	43606	44575	32729	7	10	7
35	6179	5473	5826	9634	8101	8867.5	5	9	11		35	10926	9592	10416	15182	17223	17313	10	19	19		35	26264	33766	31526	44839	46308	33290	4	8	4
36	6491	5717	6104	9890	8426	9158	11	8	9		36	10962	9985	10795	15483	17488	17592	7	16	16		36	26982	34757	32064	45437	47041	34358	13	8	13
37	6513	5844	6178.5	9969	8592	9280.5	6	7	6		37	11480	10248	10896	15977	18093	18259	8	13	13		37	26739	35647	33840	46529	48338	35212	13	5	13
38	6721	5907	6314	10259	8648	9453.5	6	11	6		38	11684	10459	11283	16366	18409	18440	9	16	16		38	27714	35964	34716	47683	49188	35926	4	4	4
39	6836	6076	6456	10276	8687	9481.5	9	6	8		39	12034	10729	11524	16567	18759	18694	8	13	13		39	28279	36242	34428	48435	50174	36329	3	8	3
40	6982	6224	6603	10560	8920	9740	10	10	4		40	12315	10951	11738	17009	19031	19031	8	11	11		40	29116	36449	34118	49294	51403	36999	7	10	7
41	7207	6393	6800	10726	9087	9906.5	9	8	5		41	12480	11158	12018	17522	19659	19590	5	20	20		41	29884	36842	36142	50900	52684	37651	8	6	8
42	7274	6541	6907.5	10992	9177	10084.5	11	7	5		42	12720	11409	12377	17671	19988	19849	5	16	16		42	30715	37321	36573	51921	53243	38277	10	10	10
43	7412	6626	7019	11308	9150	10229	13	10	6		43	12984	11549	12630	18126	20332	20085	8	11	11		43	31186	37907	37513	52445	54140	39110	8	5	8
44	7554	6775	7164.5	11339	9428	10383.5	8	7	6		44	13225	11937	12962	18639	20653	20244	5	13	13		44	31499	38457	37823	53485	55229	39599	13	5	13
45	7825	6894	7359.5	11539	9561	10550	11	8	7		45	13619	12328	13264	18813	21168	20938	9	18	18		45	32011	38642	38452	54490	56371	40305	12	11	12
46	8024	7137	7580.5	11613	9686	10649.5	5	8	9		46	13897	12479	13421	19059	21534	21235	10	11	11		46	32145	39628	38605	55113	57413	40866	11	9	11
47	7963	7257	7610	11873	9818	10845.5	7	5	7		47	14337	12906	13669	19553	21985	21932	8	10	10		47	32824	40187	39004	56101	58242	41242	11	5	11
48	8155	7260	7707.5	12080	10061	11070.5	9	6	3		48	14416	13121	14050	19786	22231	22160	5	13	13		48	32927	40696	39828	56595	59006	41963	10	4	10
49	8298	7440	7869	12191	10086	11138.5	6	9	4		49	14661	13327	14163	19952	22611	22309	11	11	11		49	33990	41090	40683	58163	59926	42396	6	4	6
50	8412	7594	8003	12352	10065	11208.5	11	8	6		50	15163	13335	14409	20562	22826	22534	7	15	15		50	34602	41708	41114	58897	60899	42948	6	5	6
51	8526	7688	8107	12565	10465	11515	9	4	6		51	15219	13608	14651	20706	23208	23026	5	15	15		51	34937	42691	41879	59782	61543	43044	5	4	5
52	8757	7852	8304.5	12738	10765	11751.5	10	1	6		52	15474	13607	14987	21149	23736	23373	7	13	13		52	35050	43220	42079	60735	62509	44035	10	10	10
53	8799	7839	8319	12769	10755	11762	5	8	5		53	15674	13884	15126	21372	24148	23876	7	19	19		53	35339	43902	43222	61714	63531	44702	5	6	5
54	8957	8075	8516	13102	10882	11992	13	8	6		54	15958	14148	15402	21779	24448	23819	13	15	15		54	36061	44636	44011	63051	64276	46093	9	5	9
55	9143	8251	8697	13169	11103	12136	9	8	7		55	16055	14433	15575	21907	25033	24217	9	16	16		55	36492	45580	44560	63693	64986	45994	4	7	4
56	9315	8299	8807	13423	11114	12268.5	1	9	6		56	16469	14696	15974	22391	25014	24555	9	14	14		56	37002	45931	44994	64166	65615	46670	7	6	7
57	9378	8546	8962	13665	11359	12512	8	7	10		57	16831	14975	16210	22730	25624	25460	8	13	13		57	37665	46863	45412	65068	66552	47481	9	7	9
58	9462	8625	9043.5	13842	11403	12622.5	8	12	2		58	16810	15265	16234	23170	25991	25607	8	13	13		58	38447	46946	45844	65899	67940	48364	8	7	8
59	9769	8749	9259	13948	11600	12774	9	12	5		59	17129	15537	16481	23349	25917	25871	7	17	17		59	38889	47902	46476	66849	68584	48458	10	10	10
60	9882	8857	9369.5	14173	11609	12891	10	9	5		60	17271	15775	17030	23553	26592	26221	10	16	16		60	39451	48722	47306	67960	69095	49463	10	8	10
61	9931	8929	9430	14471	11971	13221	6	4	6		61	17645	15936	17138	24201	26973	26712	9	16	16		61	40041	48719	48336	68426	69946	49818	4	7	4
62	9940	9133	9536.5	14636	12083	13359.5	6	3	6		62	17866	16056	17372	24575	27384	26896	9	16	16		62	40329	50391	47948	69236	70711	50305	12	4	12
63	10253	9078	9665.5	14863	12089	13476	6	4	7		63	18230	16316	17728	24671	27743	27295	6	12	12		63	40687	50584	48862	70490	71800	51315	4	5	4
64	10361	9281	9821	14832	12274	13553	6	2	9		64	18381	16512	17835	25237	27805	27590	8	14	14		64	41129	51428	49914	71172	72397	51618	8	5	8
65	10504	9530	10017	15220	12367	13793.5	10	8	3		65	18601	16670	17998	24947	27944	27685	8	11	11		65	41506	51290	49766	72097	73115	52161	6	9	6
66	10508	9458	9983	15232	12571	13901.5	5	6	3		66	18674	16822	18089	25623	28731	28158	4	13	13		66	42260	52501	50245	73297	74602	53173	7	11	7
67	10579	9602	10090.5	15309	12723	14016	11	7	9		67	19091	17037	18703	25737	29091	28597	11	10	10		67	42602	53390	51014	73202	75058	53486	2	5	2
68	10870	9666	10268	15513	12856	14184.5	8	4	7		68	19225	17322	18804	26172	29117	28887	8	12	12		68	43600	53543	51306	74727	76220	54007	9	6	9
69	10858	9785	10321.5	15417	12906	14161.5	7	9	7		69	19459	17480	18968	26501	29512	29490	11	10	10		69	43902	54891	51860	75351	77090	54033	3	4	3
70	11039	9973	10506	15713	12942	14327.5	6	4	7		70	19634	17773	19359	26636	30048	29711	11	13	13		70	44488	55281	52167	76590	77981	54568	10	6	10
71	11164	10056	10610	15820	13272	14546	6	7	4		71	19926	17746	19711	26960	30073	30009	2	13	13		71	44889	55747	53085	77423	78312	55205	9	7	9
72	11121	10198	10659.5	16245	13471	14858	4	9	5		72	20001	18265	19733	27260	30550	30072	9	13	13		72	45224	56548	53822	78597	79597	56608	11	8	11
73	11221	10220	10720.5	16178	13415	14796.5	9	6	13		73	20427	18380	20025	27755	30721	30820	10	13	13		73	45623	56983	54733	79614	80547	56619	6	7	6
74	11427	10414	10920.5	16381	13634	15007.5	7	10	7		74	20598	18494	19872	28100	31294	30732	12	18	18		74	46435	57919	54892	79715	81465	57724	5	5	5
75	11654	10373	11013.5	16457	13683	15070	11	11	7		75	20895	18653	20469	28211	31648	31173	7	16	16		75	46378	58411	55404	81376	82303	57802	6	12	6
76	11652	10461	11056.5	16614	13774	15194	8	6	7		76	21246	18767	20511	28564	31717	31298	4	13	13		76	47170	58915	55728	82093	83744	58318	9	5	9
77	11780	10622	11201	16773	14171	15472	7	9	7		77	21343	19098	20756	28786	32398	31833	8	11	11		77	47917	59746	55597	82638	84126	58587	6	6	6
78	11822	10715	11268.5	16796	14170	15483	8	7	7		78	21458	19139	21006	29285	32702	31962	8	12	12		78	47912	59892	56588	83807	85092	59184	11	8	11
79	12094	10904	11499	17168	14150	15659	6	9	7		79	21663	19482	21525	29023	32976	32277	5	11	11		79	48491	60092	57326	84576	86763	60026	7	8	7
80	12239	11140	11689.5	17404	14272	15838	8	6	6		80	22207	19560	21603	29139	33361	32631	6	12	12		80	49010	60422	57902	85317	87132	60554	2	2	2
81	12342	11153	11747.5	17597	14620	16108.5	7	7	5		81	22235	19844	21715	29010	33598	33102	8	11	11		81	49502	61369	58349	86044	87651	61132	10	6	10
82	12396	11360	11878	17592	14573	16082.5	9	9	7		82	22448	19902	22058	28751	33950	33359	8	20	20		82	49911	61926	59694	86399	88286	61475	7	7	7
83	12426	11433	11929.5	17640	14830	16235	6	6	7		83	22720	20307	22237	28683	34042	33790	6	7	7		83	50082	62562	59579	87232	89424	62420	8	4	8
84	12625	11454	12039.5	17830	15010	16420	9	8	8		84	22714	20467	22339	28861	33934	34107	12	6	6		84	50620	63219	59900	88088	90460	62873	9	7	9
85	12616	11692	12154	18041	15102	16571.5	8	8	6		85	22933	20613	22732	28943	34578	34398	10	9	9		85	51219	63966	60422	89373	91579	63988	0	6	0
86	12760	11932	12346	18306	15029	16667.5	11	10	7		86	23044	20945	22776	29230	34806	34981	9	10	10		86	51351	64788	61319	89667	92141	63937	15	4	15
87	12831	11889	12360	18354	15356	16855	11	7	5		87	23304	21129	22962	29655	35158	35356	8	11	11		87	52231	64773	62391	90590	93215	64603	8	5	8
88	13045	11969	12507	18605	15540	17072.5	5	9	4		88	23557	21215	23155	30129	35703	35140	9	6	6		88	52283	65988	62621	91785	94373	64968	6	6	6
89	13218	12090	12654	18608	15632	17120	5	10	6		89	23653	21461	23102	30220	35674	35702	8	9	9		89	52617	66446	63105	92284	95304	65500	7	2	7
90	13262	12274	12768	18794	15571	17182.5	5	5	7		90	24123	21673	23455	30400	35910	35865	6	8	8		90	53054	66685	63590	92621	96524	66151	11	6	11

## Sheet: Figure 5B.
Donor 1							Donor 2							Donor 3							Donor 4
Thiomer - control HAECs		Thiomer - IL13 HAECs		Thiomer with methimaxzole - IL13 HAECs			Thiomer - control HAECs		Thiomer - IL13 HAECs		Thiomer with methimaxzole - IL13 HAECs			Thiomer - control HAECs		Thiomer - IL13 HAECs		Thiomer with methimaxzole - IL13 HAECs			Thiomer - control HAECs		Thiomer - IL13 HAECs		Thiomer with methimaxzole - IL13 HAECs
Time (sec)	Compliance (1/Pa)	Time (sec)	Compliance (1/Pa)	Time (sec)	Compliance (1/Pa)		Time (sec)	Compliance (1/Pa)	Time (sec)	Compliance (1/Pa)	Time (sec)	Compliance (1/Pa)		Time (sec)	Compliance (1/Pa)	Time (sec)	Compliance (1/Pa)	Time (sec)	Compliance (1/Pa)		Time (sec)	Compliance (1/Pa)	Time (sec)	Compliance (1/Pa)	Time (sec)	Compliance (1/Pa)
0.5	0.0003902	0.5	0	0.5	0		0.5	0	0.5	0	0.5	0		0.5	0	0.5	6.23846e-05	0.5	0		0.5	0	0.5	0	0.5	9.98077e-05
1	-0.00204999	1	-0.00212344	1	0.00179586		1	0.00276592	1	-6.81382e-05	1	-0.000708391		1	0.00280293	1	-0.000956985	1	0.000437167		1	-0.00018926	1	0.000157725	1	0.00368873
1.5	-0.00176501	1.5	-0.000457012	1.5	-0.00711168		1.5	0.00215127	1.5	-0.000139442	1.5	-0.000469753		1.5	-0.000552092	1.5	0.000476002	1.5	0.000603719		1.5	-0.00499661	1.5	0.000293139	1.5	-0.000400229
2	0.000947744	2	0.000413914	2	0.00147912		2	0.00250312	2	1.55271e-05	2	0.00223374		2	-0.000285886	2	0.000498708	2	0.00277714		2	-0.00662222	2	0.00121718	2	0.000909343
2.5	0.000964457	2.5	0.000107743	2.5	0.000687252		2.5	0.00229968	2.5	0.000534854	2.5	-0.0047889		2.5	0.00228812	2.5	0.000329423	2.5	6.38407e-05		2.5	-0.00349455	2.5	0.00048433	2.5	-0.0003371
3	-0.00125116	3	0	3	0.00244127		3	0.00196267	3	0.000409281	3	-0.000402568		3	0.00331773	3	0.000120979	3	0.00040248		3	-0.00378407	3	0.00292984	3	-0.000936113
3.5	-0.00369135	3.5	0.000107743	3.5	-0.0095111		3.5	0.00258474	3.5	0.000210897	3.5	0.000112332		3.5	-0.000174018	3.5	0.00101988	3.5	0.0010062		3.5	0.000231693	3.5	0.00229259	3.5	0.000472236
4	-0.00409707	4	-0.00212344	4	0.00273709		4	0.0027956	4	0.000240293	4	-0.00180538		4	-8.70088e-05	4	0.000495438	4	0.00253284		4	-0.00316635	4	0.00108176	4	0.000903353
4.5	-9.0319e-05	4.5	-0.000752408	4.5	0.000412351		4.5	0.00158114	4.5	4.65812e-05	4.5	-0.0005149		4.5	0.00129581	4.5	-0.000953598	4.5	0.000284516		4.5	-0.0039309	4.5	0.00117736	4.5	0.000390945
5	0.000529695	5	3.2323e-05	5	-0.00220821		5	0.00161825	5	3.79885e-05	5	0.000592297		5	-0.000124298	5	-0.00226938	5	-0.000971512		5	-0.00354862	5	0.00117736	5	0.000251641
5.5	-0.00209986	5.5	-0.000241525	5.5	0.00360364		5.5	0.00188847	5.5	0.000364358	5.5	-0.00258471		5.5	0.00344203	5.5	-0.00121113	5.5	0.000804959		5.5	-0.00993915	5.5	0.00108176	5.5	-0.000510985
6	0.00158643	6	0.00100022	6	0.00360364		6	0.000711113	6	0.000246473	6	-0.00263255		6	0.00383253	6	0.000993626	6	-0.000971512		6	-0.00372624	6	0.000619744	6	0.00467849
6.5	-0.00261997	6.5	0.000413914	6.5	-0.00271617		6.5	0.00286238	6.5	0.000381393	6.5	-0.00615032		6.5	0.00188519	6.5	-0.00104171	6.5	0.000501007		6.5	-0.00339804	6.5	0.00125064	6.5	0.00146799
7	-0.00232042	7	0.000521658	7	0.00230382		7	0.00373983	7	0.000426316	7	-0.00394237		7	0.00442191	7	0.000622424	7	0.00238019		7	-0.00349455	7	0.00308757	7	0.00973825
7.5	-0.00124277	7.5	0.00024781	7.5	0.00075002		7.5	0.00194041	7.5	1.62808e-05	7.5	-0.00347262		7.5	0.00537694	7.5	0.000182831	7.5	0.000520443		7.5	-0.000366879	7.5	0.00117736	7.5	-7.90346e-05
8	-0.00279682	8	-0.000817054	8	-0.00242035		8	0.00252538	8	0.0005038	8	-0.0037204		8	0.00438462	8	-0.00114601	8	-0.000770272		8	-0.00345212	8	0.00105945	8	0.000751636
8.5	-0.00120327	8.5	-3.2323e-05	8.5	0.000316746		8.5	0.00340283	8.5	0.000130246	8.5	0.000846522		8.5	0.00704564	8.5	-2.90141e-05	8.5	0.00281736		8.5	-0.0134761	8.5	0.00108176	8.5	0.00142829
9	-0.00184813	9	-0.00247271	9	0.00663656		9	0.00378436	9	0.000310089	9	-0.00185697		9	0.00399412	9	0.000143802	9	0.000638407		9	0.00110815	9	0.00223681	9	0.000805168
9.5	0.00339436	9.5	0.000290907	9.5	0.0069533		9.5	0.00593563	9.5	-0.000224765	9.5	-0.00237187		9.5	0.00351661	9.5	0.00142668	9.5	-0.00112416		9.5	0.000903491	9.5	0.00108176	9.5	0.00114242
10	-0.000558328	10	-0.000338494	10	0.00392039		10	0.0058911	10	0.000246473	10	-0.00238477		10	0.00545152	10	0.000511734	10	0.00020124		10	0.00146338	10	0.00108176	10	-0.00017143
10.5	0.000845856	10.5	-0.000784731	10.5	0.00273709		10.5	0.00368789	10.5	3.79885e-05	10.5	5.15975e-05		10.5	0.00244971	10.5	0.0012801	10.5	0.000485756		10.5	0.000138941	10.5	0.00108176	10.5	0.00380019
11	0.00155327	11	-0.000209202	11	-0.000549801		11	0.00191815	11	0.000621685	11	0.00559672		11	0.00536451	11	0.00113692	11	0.00117275		11	0.00291137	11	0.00108176	11	0.00156692
11.5	-0.000706051	11.5	0.00141413	11.5	0.0134524		11.5	0.00255506	11.5	0.0013409	11.5	0.0067711		11.5	0.00494914	11.5	-0.00073906	11.5	0.00026508		11.5	0.0034983	11.5	0.00121083	11.5	0.000277174
12	-0.000776738	12	0.00147878	12	0.0115819		12	0.00616875	12	0.000487519	12	0.00558382		12	0.00467051	12	-0.000406887	12	0.000584284		12	0.00200788	12	0.00105945	12	-0.00289962
12.5	0.00323002	12.5	0.0115698	12.5	-0.025605		12.5	0.00281044	12.5	0.000573597	12.5	0.0109134		12.5	0.00339231	12.5	-0.000800794	12.5	-0.000839646		12.5	0.000424708	12.5	0.00121718	12.5	-0.00285355
13	0.000309127	13	0.0129086	13	0.00319129		13	0.00222547	13	0.000487519	13	0.00961004		13	0.00403141	13	0.000843763	13	0.000383044		13	0.00422042	13	0.00298562	13	5.6579e-05
13.5	0.0460893	13.5	0.0120592	13.5	0.00218729		13.5	0.00594305	13.5	0.00168657	13.5	0.00874417		13.5	0.00798824	13.5	4.9016e-05	13.5	0.00614962		13.5	-0.00121254	13.5	0.00108176	13.5	7.85469e-05
14	0.056543	14	0.0133072	14	0.00622421		14	0.00553184	14	0.000223258	14	0.00802019		14	0.00344203	14	0.00470613	14	0.0109655		14	0.00205032	14	0.00117736	14	0.00983631
14.5	0.0601358	14.5	0.0131133	14.5	0.0240631		14.5	0.0030955	14.5	0.000696004	14.5	0.0112128		14.5	0.0375806	14.5	0.00611954	14.5	0.0104645		14.5	0.0296203	14.5	0.00119967	14.5	0.0140727
15	0.0640115	15	0.012887	15	0.0383283		15	0.00429512	15	0.00413728	15	0.0111096		15	0.0400303	15	0.00460523	15	0.0109655		15	0.0308482	15	0.00127295	15	0.0132787
15.5	0.068295	15.5	0.0133332	15.5	0.0351908		15.5	0.0123152	15.5	0.00522387	15.5	0.0123393		15.5	0.0429948	15.5	0.00514245	15.5	0.0118731		15.5	0.032802	15.5	0.00335204	15.5	0.016237
16	0.0678456	16	0.0130163	16	0.0392486		16	0.0154107	16	0.00554633	16	0.0103921		16	0.0451286	16	0.00659502	16	0.0123103		16	0.0334044	16	0.00325645	16	0.0156548
16.5	0.073292	16.5	0.013124	16.5	0.0339328		16.5	0.0145184	16.5	0.00616017	16.5	0.0120206		16.5	0.0518334	16.5	0.00528576	16.5	0.0120591		16.5	0.0268903	16.5	0.00321663	16.5	0.0171161
17	0.0704294	17	0.0142257	17	0.0309955		17	0.0163105	17	0.0058439	17	0.00868612		17	0.0528133	17	0.00534763	17	0.0119911		17	0.0386751	17	0.00369615	17	0.0170707
17.5	0.0743342	17.5	0.0138764	17.5	0.0354866		17.5	0.0163847	17.5	0.00569511	17.5	0.0112192		17.5	0.0527387	17.5	0.00513918	17.5	0.0140035		17.5	0.0397949	17.5	0.00340782	17.5	0.0159878
18	0.0747794	18	0.0133332	18	0.0372197		18	0.0163327	18	0.00588114	18	0.0123458		18	0.0569815	18	0.00603808	18	0.0139147		18	0.0422662	18	0.00418049	18	0.0166837
18.5	0.0813013	18.5	0.0158769	18.5	0.0370822		18.5	0.0190541	18.5	0.00629193	18.5	0.0146661		18.5	0.0564169	18.5	0.00534776	18.5	0.0133165		18.5	0.0459924	18.5	0.00316085	18.5	0.0167899
19	0.0775962	19	0.017511	19	0.0358124		19	0.0200725	19	0.00609354	19	0.0103985		19	0.0573968	19	0.00457912	19	0.0135178		19	0.0404629	19	0.00348746	19	0.0168793
19.5	0.076762	19.5	0.0163123	19.5	0.0215472		19.5	0.0202834	19.5	0.00604545	19.5	0.0123458		19.5	0.0579241	19.5	0.0054258	19.5	0.0152748		19.5	0.0410228	19.5	0.00390966	19.5	0.0166798
20	0.0772072	20	0.0160107	20	0.0372197		20	0.0197207	20	0.00602224	20	0.0112321		20	0.0589164	20	0.00382665	20	0.0160159		20	0.048425	20	0.00331222	20	0.0142516
20.5	0.0784658	20.5	0.0134625	20.5	0.042419		20.5	0.0231013	20.5	0.00640514	20.5	0.0117793		20.5	0.0579241	20.5	0.00537059	20.5	0.0158979		20.5	0.0454479	20.5	0.00415817	20.5	0.0167502
21	0.080852	21	0.0180973	21	0.0276667		21	0.0240158	21	0.00634001	21	0.00164145		21	0.0654296	21	0.00613243	21	0.0137828		21	0.05241	21	0.00348746	21	0.0176602
21.5	0.0793853	21.5	0.0142257	21.5	0.0352326		21.5	0.0197133	21.5	0.0058439	21.5	0.00272929		21.5	0.0601573	21.5	0.00599578	21.5	0.0160992		21.5	0.0575339	21.5	0.0032724	21.5	0.0138072
22	0.0818735	22	0.0169031	22	0.0373362		22	0.0200725	22	0.00636941	22	1.28994e-05		22	0.061565	22	0.00544523	22	0.0154067		22	0.0592522	22	0.00390966	22	0.0180965
22.5	0.0824705	22.5	0.00724754	22.5	0.0363531		22.5	0.0203353	22.5	0.00668101	22.5	0.00293192		22.5	0.064052	22.5	0.00714853	22.5	0.0121091		22.5	0.0543946	22.5	0.00329626	22.5	0.0193508
23	0.0861798	23	0.00632274	23	0.0418901		23	0.0200725	23	0.00793659	23	1.93491e-05		23	0.0652556	23	0.00667631	23	0.0152109		23	0.0562789	23	0.00427608	23	0.01757
23.5	0.0423656	23.5	0.00655978	23.5	0.038899		23.5	0.0264744	23.5	0.00623148	23.5	-4.51478e-05		23.5	0.0648278	23.5	0.00615187	23.5	0.0072252		23.5	0.0634573	23.5	0.00610185	23.5	0.0184248
24	0.0324964	24	0.0026451	24	0.0345035		24	0.0227865	24	0.0069213	24	-0.00187632		24	0.0649024	24	0.00109745	24	0.00305328		24	0.0539778	24	0.00418049	24	0.00708392
24.5	0.0286602	24.5	0.00505945	24.5	0.00935273		24.5	0.0234309	24.5	0.00688256	24.5	0.000691729		24.5	0.0369166	24.5	0.000729646	24.5	0.00514896		24.5	0.0320799	24.5	0.00375828	24.5	0.00652096
25	0.0264883	25	0.00665046	25	0.0108946		25	0.0233789	25	0.00297622	25	0.000592297		25	0.037419	25	0.00117549	25	0.00526692		25	0.0305779	25	0.00316085	25	0.00263658
25.5	0.0260911	25.5	0.00494093	25.5	0.00204984		25.5	0.0147441	25.5	0.00249413	25.5	-0.00151622		25.5	0.0338278	25.5	0.00124388	25.5	0.0046771		25.5	0.0272185	25.5	0.00223681	25.5	-0.000244124
26	0.0219345	26	0.00557033	26	0.00847426		26	0.0150589	26	0.00240428	26	-0.00158985		26	0.0305898	26	-0.000296526	26	0.0053502		26	0.0318753	26	0.00307641	26	4.98304e-05
26.5	0.0251923	26.5	0.00193579	26.5	0.00669932		26.5	0.0152518	26.5	0.00226394	26.5	-0.000292924		26.5	0.0308881	26.5	0.00145246	26.5	0.00362232		26.5	0.0340183	26.5	0.00332973	26.5	0.000199365
27	0.0207528	27	0.00422085	27	0.00588654		27	0.0111379	27	0.00260267	27	-0.00174088		27	0.0285306	27	0.00229914	27	0.00424547		27	0.0295122	27	0.00177479	27	0.00166061
27.5	0.0206384	27.5	0.00594115	27.5	0.000908393		27.5	0.0113636	27.5	0.00272824	27.5	-0.00251377		27.5	0.0266827	27.5	0.00103557	27.5	0.0021942		27.5	0.0297863	27.5	0.00108176	27.5	0.000474325
28	0.0192592	28	0.0021405	28	0.00829497		28	0.0114229	28	0.00230192	28	-0.000482652		28	0.0296969	28	0.000807545	28	0.00469236		28	0.0307555	28	0.00319432	28	0.000623859
28.5	0.0229394	28.5	0.00557033	28.5	0.0108528		28.5	0.0114081	28.5	0.00249729	28.5	0.000228427		28.5	0.0260063	28.5	0.00141003	28.5	0.00414276		28.5	0.0309061	28.5	0.0022193	28.5	9.45988e-05
29	0.0204907	29	0.0041993	29	0.00285362		29	0.0120079	29	0.00261819	29	-0.00345972		29	0.0292194	29	0.00250744	29	0.00460908		29	0.0285159	29	0.00125064	29	0.00340193
29.5	0.0206676	29.5	0.00504868	29.5	0.00791545		29.5	0.0120079	29.5	0.00233298	29.5	-0.00185697		29.5	0.0256655	29.5	0.000452522	29.5	0.00530026		29.5	0.0281066	29.5	0.00316085	29.5	-0.000304321
30	0.0202036	30	0.00532252	30	0.0117612		30	0.0116857	30	0.0023779	30	-0.00533605		30	0.0308633	30	0.00071943	30	0.0053641		30	0.0313541	30	0.00306526	30	0.000925902
30.5	0.0207071	30.5	0.00505945	30.5	0.00366641		30.5	0.0113933	30.5	0.00247242	30.5	-0.00378489		30.5	0.0321467	30.5	7.47934e-05	30.5	0.00273408		30.5	0.0297863	30.5	0.00313854	30.5	0.000192067
31	0.0215808	31	0.00240358	31	0.0134524		31	0.0104713	31	0.00249413	31	-0.00227244		31	0.0318307	31	0.00146862	31	0.00360288		31	0.0304814	31	0.00302544	31	-0.00203395
31.5	0.0171414	31.5	0.00538717	31.5	0.00211261		31.5	0.0141666	31.5	0.00228489	31.5	-0.0020725		31.5	0.0275134	31.5	0.00121449	31.5	0.00238019		31.5	0.0299639	31.5	0.00299197	31.5	1.45748e-05
32	0.0180879	32	0.00501635	32	0.0101027		32	0.0116783	32	0.00226318	32	-0.00401332		32	0.0271229	32	0.000966889	32	0.00299916		32	0.0358756	32	0.00306526	32	-4.41911e-06
32.5	0.0184749	32.5	0.00584418	32.5	0.0116984		32.5	0.0119856	32.5	0.00227871	32.5	-0.00230738		32.5	0.0267324	32.5	0.000527295	32.5	0.00370006		32.5	0.0329951	32.5	0.00321663	32.5	0.000450807
33	0.0176552	33	0.0051241	33	0.00234566		33	0.0116783	33	0.00228489	33	-0.00747304		33	0.0291324	33	0.0011102	33	0.00340164		33	0.0322035	33	0.00325645	33	0.00273035
33.5	0.0179839	33.5	0.0058765	33.5	-0.00184962		33.5	0.0142334	33.5	0.00254222	33.5	-0.0037462		33.5	0.0295726	33.5	0.000380716	33.5	0.00536963		33.5	0.0270409	33.5	0.00117736	33.5	0.00191717
34	0.0171643	34	0.00238203	34	-0.000116528		34	0.0114155	34	0.00226318	34	-0.00235897		34	0.0296099	34	0.000527426	34	0.00394152		34	0.0308366	34	0.00306526	34	-0.000154828
34.5	0.0181108	34.5	0.00550569	34.5	-0.00189147		34.5	0.0108009	34.5	0.00248644	34.5	-0.00259385		34.5	0.030249	34.5	0.00163137	34.5	0.00325452		34.5	0.0308096	34.5	0.00312103	34.5	0.00881343
35	0.0167898	35	0.0047425	35	0.0114235		35	0.0104935	35	0.00268332	35	-0.0021628		35	0.0286176	35	0.00133808	35	0.00496162		35	0.036532	35	0.00323414	35	0.00382425
35.5	0.0170748	35.5	0.00581186	35.5	0.00793638		35.5	0.0117228	35.5	0.00251041	35.5	-0.00345972		35.5	0.0290578	35.5	0.0011949	35.5	0.00321984		35.5	0.0318753	35.5	0.00304775	35.5	0.00322523
36	0.0176074	36	0.00193579	36	0.00709075		36	0.0110637	36	0.00270502	36	-0.00219505		36	0.0291324	36	-0.000576658	36	0.0053502		36	0.0268362	36	0.00332973	36	0.00273693
36.5	0.0179507	36.5	0.00676898	36.5	0.0143608		36.5	0.0108306	36.5	0.00268332	36.5	-0.000865871		36.5	0.0308633	36.5	0.000217814	36.5	0.00541404		36.5	0.0264115	36.5	0.00335204	36.5	0.0027252
37	0.0194859	37	0.00286059	37	0.00799915		37	0.0138667	37	0.0024887	37	-0.00421595		37	0.0316691	37	0.000859455	37	0.00179172		37	0.0326128	37	0.00323414	37	0.00117306
37.5	0.0182087	37.5	0.00309134	37.5	-0.00207076		37.5	0.010501	37.5	0.00247242	37.5	-0.00224664		37.5	0.0302615	37.5	0.000585746	37.5	0.00356819		37.5	0.030659	37.5	0.00335204	37.5	0.00232628
38	0.0206094	38	0.00375306	38	0.0071326		38	0.0117525	38	0.00250347	38	-0.000260675		38	0.0296472	38	0.00116865	38	0.00195827		38	0.0260987	38	0.00329626	38	0.0023651
38.5	0.0188369	38.5	0.00490861	38.5	0.00738658		38.5	0.0110637	38.5	0.00224765	38.5	0.000103195		38.5	0.0293437	38.5	-0.000615962	38.5	0.00370559		38.5	0.0299639	38.5	0.00306526	38.5	0.00429565
39	0.0161491	39	0.00532252	39	0.0126277		39	0.0110637	39	0.00268332	39	-0.00445459		39	0.0306395	39	0.00079092	39	0.00266471		39	0.0326669	39	0.00316085	39	0.00381461
39.5	0.0161366	39.5	0.00500558	39.5	0.0116446		39.5	0.0120376	39.5	0.0026895	39.5	-0.00207895		39.5	0.0307638	39.5	8.75444e-05	39.5	0.0045258		39.5	0.032107	39.5	0.00323414	39.5	0.000620959
40	0.0203328	40	0.00501635	40	0.00792446		40	0.0113933	40	0.00224223	40	-0.00205315		40	0.0313656	40	0.000979915	40	0.00313103		40	0.0319834	40	0.00323414	40	0.00539168
40.5	0.0195277	40.5	0.00543027	40.5	0.00587462		40.5	0.0138519	40.5	0.00276774	40.5	0.00135497		40.5	0.0308011	40.5	0.000686626	40.5	0.00313103		40.5	0.0324352	40.5	0.00316085	40.5	-0.000986216
41	0.0171081	41	0.00546259	41	0.00493339		41	0.0114229	41	0.00248795	41	0.00536184		41	0.0318432	41	-8.85419e-05	41	0.00426072		41	0.0366826	41	0.00329626	41	-0.000920945
41.5	0.0214062	41.5	0.00491938	41.5	0.00876108		41.5	0.011371	41.5	0.00264141	41.5	0.00771437		41.5	0.0299082	41.5	0.00119162	41.5	0.00353904		41.5	0.0309061	41.5	0.00325645	41.5	0.00230938
42	0.0160721	42	0.00629042	42	0.00964855		42	0.0116783	42	0.00315154	42	0.0078654		42	0.0316691	42	0.00085264	42	0.00321984		42	0.0338407	42	0.00332973	42	0.000646534
42.5	0.0208424	42.5	0.013124	42.5	0.0172144		42.5	0.0117228	42.5	0.00272824	42.5	0.00880222		42.5	0.0270856	42.5	0.000709462	42.5	0.00189443		42.5	0.0332808	42.5	0.00329626	42.5	0.00179249
43	0.0210691	43	0.0169893	43	0.00911967		43	0.0116783	43	0.0032646	43	0.00901774		43	0.0308508	43	0.00137721	43	0.00526692		43	0.032748	43	0.00332973	43	0.00207919
43.5	0.0621249	43.5	0.0180327	43.5	0.00821128		43.5	0.0126522	43.5	0.00241664	43.5	0.0112837		43.5	0.031117	43.5	0.000898457	43.5	0.00986075		43.5	0.0369143	43.5	0.00329626	43.5	0.00211801
44	0.0743885	44	0.0146827	44	0.0137692		44	0.0114304	44	0.00265226	44	0.00903709		44	0.0300874	44	0.00384235	44	0.0116719		44	0.0328445	44	0.00316085	44	0.0146436
44.5	0.0760694	44.5	0.0173817	44.5	0.0252673		44.5	0.0133114	44.5	0.00276774	44.5	0.0114541		44.5	0.0630348	44.5	0.0060471	44.5	0.0119217		44.5	0.0545414	44.5	0.00246782	44.5	0.0133466
45	0.0766457	45	0.0179249	45	0.0257634		45	0.0108528	45	0.00651669	45	0.0107237		45	0.0663225	45	0.00513215	45	0.014789		45	0.0615496	45	0.00316085	45	0.0153951
45.5	0.0823167	45.5	0.0177956	45.5	0.037399		45.5	0.020613	45.5	0.00790403	45.5	0.0111289		45.5	0.0730273	45.5	0.00675713	45.5	0.0141853		45.5	0.069562	45.5	0.00639499	45.5	0.0188902
46	0.087734	46	0.0178926	46	0.0390455		46	0.0236862	46	0.00709179	46	0.00903064		46	0.0713462	46	0.00598849	46	0.0154955		46	0.0751106	46	0.00618629	46	0.0186233
46.5	0.0881064	46.5	0.0185112	46.5	0.0360573		46.5	0.0246824	46.5	0.0082218	46.5	0.0114993		46.5	0.0724628	46.5	0.00505397	46.5	0.0142339		46.5	0.0673803	46.5	0.00629939	46.5	0.019182
47	0.0881146	47	0.0178064	47	0.0375783		47	0.0240158	47	0.00740957	47	0.0114864		47	0.0753776	47	0.00563687	47	0.0153289		47	0.0756011	47	0.00619744	47	0.0146839
47.5	0.0897082	47.5	0.0186881	47.5	0.0420903		47.5	0.0270891	47.5	0.00833818	47.5	0.0109844		47.5	0.0723509	47.5	0.00536316	47.5	0.0163004		47.5	0.0783465	47.5	0.00625957	47.5	0.0192861
48	0.0894918	48	0.0186881	48	0.0410026		48	0.0245859	48	0.00798618	48	0.00959069		48	0.0780883	48	0.00595911	48	0.0151277		48	0.0839841	48	0.00429359	48	0.0198616
48.5	0.085096	48.5	0.0186989	48.5	0.0419857		48.5	0.030192	48.5	0.00834738	48.5	0.0105689		48.5	0.0779516	48.5	0.00627171	48.5	0.0159715		48.5	0.0818429	48.5	0.00523994	48.5	0.0170338
49	0.0914723	49	0.0223011	49	0.0362785		49	0.0267817	49	0.00840165	49	0.0141512		49	0.0754646	49	0.0071445	49	0.0170859		49	0.0776747	49	0.00629304	49	0.0174313
49.5	0.0914016	49.5	0.02093	49.5	0.0424399		49.5	0.0304993	49.5	0.00837059	49.5	0.00882802		49.5	0.079583	49.5	0.00622955	49.5	0.0151568		49.5	0.0809683	49.5	0.00625957	49.5	0.0227122
50	0.0943911	50	0.0189574	50	0.0428941		50	0.0282738	50	0.0087256	50	0.011187		50	0.0822441	50	0.00735307	50	0.0163837		50	0.0881504	50	0.0047381	50	0.0189819
50.5	0.0956497	50.5	0.0227689	50.5	0.0369657		50.5	0.0310917	50.5	0.00833803	50.5	0.0111741		50.5	0.079583	50.5	0.00602424	50.5	0.0166682		50.5	0.0836172	50.5	0.00639499	50.5	0.0197692
51	0.0930347	51	0.0200591	51	0.042419		51	0.0276592	51	0.00905423	51	0.00213055		51	0.0837885	51	0.00683176	51	0.0174884		51	0.0908147	51	0.00629939	51	0.0238179
51.5	0.0952169	51.5	0.0200699	51.5	0.0463065		51.5	0.0280185	51.5	0.00862641	51.5	0.0011072		51.5	0.0806624	51.5	0.00770455	51.5	0.0185682		51.5	0.0874283	51.5	0.00621975	51.5	0.0206652
52	0.0969125	52	0.0227365	52	0.0365952		52	0.0304993	52	0.00812412	52	0.00234608		52	0.0817293	52	0.00679613	52	0.0202073		52	0.0852563	52	0.00637268	52	0.0207401
52.5	0.0951193	52.5	0.0128071	52.5	0.0356659		52.5	0.0304474	52.5	0.00835431	52.5	0.000489102		52.5	0.0853826	52.5	0.00647674	52.5	0.0171054		52.5	0.0963983	52.5	0.00635517	52.5	0.0218163
53	0.0948155	53	0.0117853	53	0.0359199		53	0.0305216	53	0.00885118	53	-0.00037677		53	0.0862382	53	0.00684807	53	0.0167376		53	0.0936953	53	0.00635517	53	0.0193133
53.5	0.0575502	53.5	0.0118177	53.5	0.0283002		53.5	0.0305216	53.5	0.00876585	53.5	-0.000801374		53.5	0.0868276	53.5	0.00693604	53.5	0.00965951		53.5	0.0914016	53.5	0.00625957	53.5	0.0228999
54	0.047783	54	0.0112744	54	0.0367117		54	0.0336468	54	0.00878756	54	-0.000743327		54	0.0852956	54	0.00397883	54	0.00935556		54	0.0913746	54	0.00681719	54	0.00804504
54.5	0.0422243	54.5	0.0112313	54.5	0.0135689		54.5	0.0312104	54.5	0.00887439	54.5	0.000103195		54.5	0.0594312	54.5	0.00293988	54.5	0.00623843		54.5	0.0645808	54.5	0.00687296	54.5	0.00584548
55	0.0418623	55	0.0121238	55	0.0139604		55	0.0317286	55	0.00524016	55	-0.000788475		55	0.0532908	55	0.0024546	55	0.00512952		55	0.0612214	55	0.00641094	55	0.00848127
55.5	0.0361725	55.5	0.00758603	55.5	0.0104942		55.5	0.0222312	55.5	0.00471239	55.5	8.3846e-05		55.5	0.0532535	55.5	0.00341876	55.5	0.00529607		55.5	0.0559507	55.5	0.00614167	55.5	0.00780525
56	0.0389727	56	0.0111883	56	0.0134733		56	0.0225089	56	0.0052394	56	-0.00341457		56	0.0527387	56	0.00285516	56	0.00433428		56	0.0599511	56	0.00429359	56	0.0121355
56.5	0.0365325	56.5	0.0111128	56.5	0.0226258		56.5	0.019743	56.5	0.00361253	56.5	-0.0010298		56.5	0.0498115	56.5	0.00318733	56.5	0.00667007		56.5	0.054271	56.5	0.00441149	56.5	0.00408726
57	0.0355672	57	0.0114145	57	0.0180391		57	0.0190541	57	0.00474495	57	-0.00125823		57	0.0507541	57	0.00301805	57	0.00804959		57	0.0545838	57	0.00425377	57	0.00429695
57.5	0.0371753	57.5	0.00824776	57.5	0.0119942		57.5	0.0199761	57.5	0.00520066	57.5	-0.00241057		57.5	0.0483044	57.5	0.00170879	57.5	0.00462851		57.5	0.0562789	57.5	0.00625957	57.5	0.00808085
58	0.0351782	58	0.0102635	58	0.0125231		58	0.0187913	58	0.00443953	58	-0.00259385		58	0.0466357	58	0.00150035	58	0.00834936		58	0.0524408	58	0.00629939	58	0.00472593
58.5	0.036183	58.5	0.00914023	58.5	0.0140231		58.5	0.0190764	58.5	0.00406206	58.5	-0.0015447		58.5	0.052863	58.5	0.00321017	58.5	0.00593867		58.5	0.0608779	58.5	0.0043159	58.5	-0.00379884
59	0.0361123	59	0.0114145	59	0.015069		59	0.0196613	59	0.00462556	59	0.000305823		59	0.0538056	59	0.00326551	59	0.00340164		59	0.0556225	59	0.00635517	59	0.00425
59.5	0.0359834	59.5	0.00941408	59.5	0.0188847		59.5	0.019406	59.5	0.00516192	59.5	-0.0021241		59.5	0.0502393	59.5	0.00303749	59.5	0.00543347		59.5	0.0600052	59.5	0.00645076	59.5	0.00493625
60	0.0361809	60	0.0111128	60	0.0125231		60	0.018484	60	0.00469686	60	-0.00443793		60	0.0467724	60	0.00253263	60	0.00524195		60	0.0604145	60	0.00606838	60	0.00596424
60.5	0.0364222	60.5	0.00799995	60.5	0.0102402		60.5	0.0194579	60.5	0.00451084	60.5	-0.0021886		60.5	0.0508784	60.5	0.00187494	60.5	0.00544738		60.5	0.0572057	60.5	0.00616398	60.5	0.00669145

## Sheet: Figure 5C.
	Thiomer Control	Thiomer IL-13	Thiomer Methimazole IL-13
	Steady-state compliance (1/Pa)	Steady-state compliance (1/Pa)	Steady-state compliance (1/Pa)
Donor 1	0.01553	0.00713	0.01065
Donor 2	0.08416	0.01564	0.02625
Donor 3	0.03523	0.00585	0.01348
Donor 4	0.0169	0.00703	0.01018

## Sheet: Figure 5D.
	Thiomer Control	Thiomer IL-13	Thiomer Methimazole IL-13
	Zero-shear viscosity (Pa•s)	Zero-shear viscosity (Pa•s)	Zero-shear viscosity (Pa•s)
Donor 1	2227.58	5255.79	2736.53
Donor 2	571.62	2742.52	1882.14
Donor 3	529.47	8880.43	3016.54
Donor 4	1539.31	7218.29	3902.14

## Sheet: Figure 6B.
Time (minutes)	BODIPY FL Cysteine			LPO			LPO + H2O2			LPO + H2O2 + KSCN			LPO + H2O2 + NaBr			LPO + H2O2 + NaCl
0	23313	24156	22427	25268	25587	23409	24407	24524	24314	21390	20916	21718	22617	22025	22321	23364	22086	23424
5	21951	22666	19895	23395	23407	21681	21961	22655	21559	16045	16072	16364	20545	19989	20267	21422	20203	21540
10	20633	20212	18416	21714	21488	20185	20373	21365	20469	12370	12330	12312	18227	18559	18393	20057	18888	19697
15	18918	18878	17547	20785	20167	18752	19359	19985	18946	9651	9497	9745	17111	17301	17206	18925	17534	18382
20	17787	18097	17034	19619	19484	18008	18732	19448	18028	7277	7271	7201	16184	16464	16324	18099	17210	17886
25	17326	17586	16609	18920	18647	17451	18102	18717	17855	5654	5613	5649	15727	15675	15701	17575	16374	17261
30	16785	17034	16179	18293	18071	16942	17343	18068	17295	4591	4605	4567	15154	15145	15149	16725	15859	16566
35	16336	16726	15718	17987	17479	16458	16813	17816	16899	3884	3839	3976	14626	14658	14642	16259	15195	16192
40	15718	16171	15265	17464	17080	15803	16319	17535	16454	3587	3483	3351	14144	14062	14103	15886	15047	15629
45	15358	15967	15098	17096	16706	15472	16134	17023	16099	3272	3195	3098	13876	13802	13839	15547	14572	15244
50	14883	15525	14662	16590	16237	15202	15729	16665	15716	3150	2984	3002	13389	13357	13373	14964	14353	14806
55	14629	15179	14429	16253	15883	14685	15233	16381	15518	3051	2900	2942	12984	12902	12943	14794	14005	14495
60	14206	14798	14314	15915	15698	14497	15209	16248	15097	3057	2836	2826	12630	12744	12687	14425	13671	14306
65	13979	14705	13940	15391	15204	14144	14672	15754	14711	2960	2807	2826	12416	12226	12321	14164	13205	13787
70	13675	14391	13827	15179	15080	13990	14281	15681	14500	2975	2831	2762	12135	11829	11982	13804	13068	13585
75	13543	14080	13669	14956	14627	13763	13967	15204	14340	2939	2844	2758	11768	11674	11721	13524	12871	13242
80	13195	13908	13523	14566	14359	13401	13863	15074	14006	2969	2775	2742	11439	11256	11347	13375	12531	12972
85	12929	13652	13185	14242	14053	13051	13696	14769	13795	2928	2795	2722	11277	11058	11167	12931	12145	12699
90	12799	13446	13084	13981	14035	12946	13243	14619	13544	3006	2788	2656	11038	10774	10906	12624	11937	12466

[truncated: 6 more sheets: Figure 6C., Figure 6D., Figure 6E., Figure 7., Figure S1., Figure S2B.]
